# Supplementary material for: Diaqua­dichloridobis(pyridine-κN)manganese(II)
Source: Acta Crystallogr Sect E Struct Rep Online. 2011 Sep 14;67(Pt 10):m1367. doi: 10.1107/S160053681103546X (PMC3201495; doi:10.1107/S160053681103546X)
Supplement: Supplementary file 2 [file e-67-m1367-Isup2.hkl]

# 
# h,k,l, Fc-squared, Fo-squared, sigma(Fo-squared) and status flag 
# 
data_I
_shelx_title ' SHELXL OLEX2: imported from CIF' 
_shelx_refln_list_code          4 
_shelx_F_calc_maximum       73.79 
_exptl_crystal_F_000       163.00 
_reflns_d_resolution_high  0.8409 
 
loop_ 
 _symmetry_equiv_pos_as_xyz 
 'x, y, z' 
 '-x, -y, -z' 
 
_cell_length_a     6.2290 
_cell_length_b     6.6327 
_cell_length_c     8.6831 
_cell_angle_alpha 108.931 
_cell_angle_beta  103.499 
_cell_angle_gamma  96.969 
 
_shelx_F_squared_multiplier     1.000 
 
loop_ 
 _refln_index_h 
 _refln_index_k 
 _refln_index_l 
 _refln_F_squared_calc 
 _refln_F_squared_meas 
 _refln_F_squared_sigma 
 _refln_observed_status 
   1   0   0     2211.97     2109.78     11.21 o 
   2   0   0      513.23      556.92      3.45 o 
   3   0   0      916.31      955.12      5.78 o 
   4   0   0     1172.29     1210.30     26.88 o 
   5   0   0        6.83        8.54      1.75 o 
   6   0   0        0.26       -0.15      1.76 o 
   7   0   0      474.09      455.30     11.23 o 
  -7   1   0      146.34      125.97      6.04 o 
  -6   1   0      708.32      708.08      9.98 o 
  -5   1   0      430.87      460.16      7.29 o 
  -4   1   0      263.29      272.89      6.74 o 
  -3   1   0      540.68      549.02     23.65 o 
  -2   1   0      407.54      405.25      3.13 o 
  -1   1   0      730.36      732.60     11.91 o 
   0   1   0      885.81      923.75      5.13 o 
   1   1   0     1029.97     1022.45      5.72 o 
   2   1   0      532.21      564.85      5.38 o 
   3   1   0       83.12      100.91      2.42 o 
   4   1   0      133.29      135.40      3.10 o 
   5   1   0       39.97       43.91      3.40 o 
   6   1   0        0.18        0.17      2.16 o 
  -7   2   0        2.08        1.84      1.96 o 
  -6   2   0      732.45      757.12      9.99 o 
  -5   2   0      708.59      705.54      8.53 o 
  -4   2   0       32.14       31.82      2.14 o 
  -3   2   0      120.55      120.52      2.52 o 
  -2   2   0     2612.76     2588.34     16.31 o 
  -1   2   0      119.49      133.80      1.70 o 
   0   2   0     2482.19     2725.68     30.97 o 
   1   2   0     1327.47     1348.88     20.81 o 
   2   2   0     2741.29     2684.52     60.97 o 
   3   2   0        0.67        1.69      1.02 o 
   4   2   0        9.46        7.43      1.40 o 
   5   2   0      442.41      450.31      7.01 o 
   6   2   0      104.48      104.67      6.14 o 
  -7   3   0        0.60       -0.29      2.19 o 
  -6   3   0       30.32       29.20      1.94 o 
  -5   3   0      121.64      115.34      3.67 o 
  -4   3   0      389.22      407.18      6.39 o 
  -3   3   0      168.71      184.91      9.16 o 
  -2   3   0      199.33      196.37      3.42 o 
  -1   3   0      306.14      301.74      7.52 o 
   0   3   0      115.89      115.19      3.18 o 
   1   3   0       14.74       15.91      1.30 o 
   2   3   0      181.75      182.33      6.00 o 
   3   3   0      286.51      309.89      8.18 o 
   4   3   0       21.40       21.75      2.58 o 
   5   3   0       11.47       11.23      1.52 o 
  -6   4   0       88.89       93.08      2.96 o 
  -5   4   0        0.27       -0.11      0.68 o 
  -4   4   0      855.34      839.58      7.91 o 
  -3   4   0      175.79      182.57      2.62 o 
  -2   4   0      100.13      109.80      2.17 o 
  -1   4   0      456.48      447.31      5.52 o 
   0   4   0     1068.28     1021.91      8.52 o 
   1   4   0       83.74       88.45      5.43 o 
   2   4   0      131.39      131.44      2.63 o 
   3   4   0      420.24      440.25      9.56 o 
   4   4   0      224.02      217.50      9.80 o 
   5   4   0       14.06       15.02      2.93 o 
  -6   5   0      171.40      172.81      4.15 o 
  -5   5   0        2.08        1.27      0.90 o 
  -4   5   0        0.68        0.13      0.69 o 
  -3   5   0      166.38      164.35      3.85 o 
  -2   5   0       68.76       67.26      3.83 o 
  -1   5   0        2.31        2.71      0.97 o 
   0   5   0      176.12      162.18      3.94 o 
   1   5   0      303.64      301.37      5.46 o 
   2   5   0       28.49       30.86      2.81 o 
   3   5   0       28.66       27.34      3.59 o 
   4   5   0      299.20      300.94     10.19 o 
  -5   6   0       80.89       84.44      4.97 o 
  -4   6   0       68.32       73.99      4.44 o 
  -3   6   0      105.71      106.13      3.45 o 
  -2   6   0      755.14      770.26     12.99 o 
  -1   6   0       58.55       58.17      4.15 o 
   0   6   0        1.49        1.53      1.19 o 
   1   6   0      554.21      540.90      8.01 o 
   2   6   0      404.11      418.92     11.40 o 
  -3   7   0       23.61       20.14      1.98 o 
  -2   7   0      256.05      268.30      8.81 o 
  -1   7   0      397.50      381.42     10.94 o 
   0   7   0       36.04       33.74      4.15 o 
  -1  -7   1        0.20        0.02      1.33 o 
   0  -7   1       41.95       46.71      2.84 o 
   1  -7   1      233.85      241.66      5.81 o 
   2  -7   1       32.73       37.63      3.66 o 
   3  -7   1       10.72        9.38      2.13 o 
   4  -7   1       22.49       24.76      3.23 o 
  -3  -6   1        3.66        2.67      2.39 o 
  -2  -6   1      233.38      275.50     29.75 o 
  -1  -6   1       49.25       53.28      2.77 o 
   0  -6   1      103.41      107.36      5.70 o 
   1  -6   1      138.53      139.91      4.20 o 
   2  -6   1      753.16      761.42     12.70 o 
   3  -6   1        6.37        8.78      3.62 o 
   4  -6   1       19.79       21.69      2.61 o 
   5  -6   1      252.06      261.20      6.16 o 
  -4  -5   1      159.84      166.79      7.62 o 
  -3  -5   1        0.92        1.28      1.35 o 
  -2  -5   1       32.61       33.94      2.24 o 
  -1  -5   1      358.24      353.98      6.18 o 
   0  -5   1       87.05       79.74      5.39 o 
   1  -5   1       12.65       12.65      0.67 o 
   2  -5   1      123.03      125.00      3.57 o 
   3  -5   1      576.30      606.00      9.82 o 
   4  -5   1       78.46       77.94      2.93 o 
   5  -5   1        0.58        1.31      0.72 o 
   6  -5   1       34.75       39.74      3.46 o 
  -5  -4   1       13.76       17.02      2.88 o 
  -4  -4   1      312.92      300.62      8.97 o 
  -3  -4   1      378.74      382.27     16.07 o 
  -2  -4   1        0.70        2.23      1.08 o 
  -1  -4   1      233.97      253.92      5.74 o 
   0  -4   1      734.28      709.34      4.04 o 
   1  -4   1      113.65      128.01      3.20 o 
   2  -4   1      166.96      168.11      3.32 o 
   3  -4   1      702.58      702.19      5.10 o 
   4  -4   1      673.60      645.00      7.08 o 
   5  -4   1        1.24        1.07      0.75 o 
   6  -4   1       55.38       51.16      3.76 o 
  -6  -3   1      154.35      169.68      7.70 o 
  -5  -3   1       34.47       34.56      2.47 o 
  -4  -3   1        1.48        1.50      1.44 o 
  -3  -3   1      509.82      519.91     12.95 o 
  -2  -3   1      365.36      371.26     17.50 o 
  -1  -3   1       34.41       39.12      1.20 o 
   0  -3   1      530.62      534.57     10.67 o 
   1  -3   1     1605.76     1578.23      6.25 o 
   2  -3   1      174.30      187.62      2.30 o 
   3  -3   1        1.67        2.32      0.45 o 
   4  -3   1      515.24      497.19      4.39 o 
   5  -3   1      764.01      773.99     25.84 o 
   6  -3   1      173.03      161.42      6.14 o 
  -6  -2   1      285.82      294.21      8.99 o 
  -5  -2   1      387.58      403.90      9.55 o 
  -4  -2   1        3.29        2.57      1.15 o 
  -3  -2   1       47.07       49.13      2.12 o 
  -2  -2   1     1662.26     1560.60     32.83 o 
  -1  -2   1      989.01     1031.54     24.51 o 
   0  -2   1     1259.42     1254.45      4.24 o 
   1  -2   1     5445.18     5127.89     97.37 o 
   2  -2   1     2109.07     2141.52     13.53 o 
   3  -2   1       29.57       30.77      1.02 o 
   4  -2   1        2.96        2.94      0.65 o 
   5  -2   1      772.16      762.08     21.79 o 
   6  -2   1      152.11      147.54      5.95 o 
   7  -2   1       15.05       12.42      2.60 o 
  -6  -1   1      146.03      157.42      6.03 o 
  -5  -1   1     1311.91     1299.13     14.68 o 
  -4  -1   1      733.45      732.77      9.82 o 
  -3  -1   1       15.28       16.99      1.80 o 
  -2  -1   1      297.79      324.96      4.89 o 
  -1  -1   1     2242.69     2288.82      7.34 o 
   0  -1   1      768.62      758.34      2.44 o 
   1  -1   1       59.82       58.98      1.50 o 
   2  -1   1     1057.22     1079.46     10.23 o 
   3  -1   1      850.91      834.63      3.50 o 
   4  -1   1        1.13        1.64      0.33 o 
   5  -1   1        5.30        5.76      1.05 o 
   6  -1   1      146.81      149.03      6.11 o 
  -7   0   1      291.23      307.01      8.35 o 
  -6   0   1       17.50       14.65      2.23 o 
  -5   0   1       78.50       76.52      3.52 o 
  -4   0   1     1378.53     1495.89     55.20 o 
  -3   0   1      588.64      638.79     62.28 o 
  -2   0   1      161.79      179.50      7.54 o 
  -1   0   1       46.42       54.15      2.36 o 
   0   0   1      466.54      516.68      3.56 o 
   1   0   1      126.36      141.15      1.05 o 
   2   0   1       73.95       83.70      1.03 o 
   3   0   1     1972.79     2071.29     29.82 o 
   4   0   1      419.60      461.30     11.52 o 
   5   0   1       77.05       76.11      6.62 o 
   6   0   1       24.49       23.58      2.94 o 
  -7   1   1      212.62      222.59      6.62 o 
  -6   1   1       30.70       35.48      2.62 o 
  -5   1   1       66.91       64.42      2.85 o 
  -4   1   1      163.46      194.01     23.18 o 
  -3   1   1     1713.61     1611.75     10.49 o 
  -2   1   1      485.61      476.96      7.78 o 
  -1   1   1       29.62       37.01      1.31 o 
   0   1   1      366.59      386.23      6.25 o 
   1   1   1      745.60      772.28      7.67 o 
   2   1   1       16.25       13.66      0.79 o 
   3   1   1       11.39        7.67      0.86 o 
   4   1   1      399.88      414.96      5.62 o 
   5   1   1      126.70      131.83      4.72 o 
   6   1   1        7.78        7.75      2.07 o 
  -7   2   1        4.24        2.40      1.40 o 
  -6   2   1      268.51      261.86      6.15 o 
  -5   2   1      159.22      154.76      4.38 o 
  -4   2   1       66.57       64.76      2.61 o 
  -3   2   1      221.34      202.24      4.58 o 
  -2   2   1     1928.72     1898.97     21.53 o 
  -1   2   1       50.03       52.53      1.61 o 
   0   2   1      153.34      161.03      2.31 o 
   1   2   1      722.72      720.15      6.99 o 
   2   2   1      221.98      191.25      3.14 o 
   3   2   1      166.08      169.71      7.24 o 
   4   2   1       25.28       28.89      1.81 o 
   5   2   1      547.83      531.15     28.02 o 
   6   2   1       51.57       41.47      3.63 o 
  -7   3   1        0.54       -0.56      1.44 o 
  -6   3   1       68.90       66.12      3.33 o 
  -5   3   1      374.19      374.97      7.06 o 
  -4   3   1        5.28        3.85      0.55 o 
  -3   3   1       82.94       81.62      2.67 o 
  -2   3   1      216.68      205.44      3.14 o 
  -1   3   1      490.08      468.36     15.65 o 
   0   3   1       37.67       41.09      1.26 o 
   1   3   1       44.14       43.88      1.02 o 
   2   3   1      453.28      453.08      7.19 o 
   3   3   1      277.77      272.06      6.60 o 
   4   3   1       29.02       26.15      2.37 o 
   5   3   1      160.78      152.65      4.36 o 
  -6   4   1       26.20       29.38      2.42 o 
  -5   4   1       32.46       35.64      2.38 o 
  -4   4   1      666.82      643.67      6.30 o 
  -3   4   1       54.03       56.34      2.56 o 
  -2   4   1       16.25       16.70      0.90 o 
  -1   4   1      996.52      974.95     11.82 o 
   0   4   1     1244.61     1262.03      9.36 o 
   1   4   1        2.44        2.55      0.79 o 
   2   4   1       77.02       82.77      3.65 o 
   3   4   1      879.52      911.41      8.62 o 
   4   4   1      215.08      209.61      8.31 o 
  -6   5   1       92.44       95.99      3.20 o 
  -5   5   1       11.75       12.22      1.36 o 
  -4   5   1      287.83      301.96      6.20 o 
  -3   5   1      579.47      585.94     10.35 o 
  -2   5   1      192.87      196.77      6.03 o 
  -1   5   1      174.80      180.83      6.11 o 
   0   5   1      431.96      405.51      9.63 o 
   1   5   1      237.81      239.57      4.77 o 
   2   5   1       17.38       16.96      1.49 o 
   3   5   1       54.77       53.07      4.89 o 
  -5   6   1       86.07       88.28      5.08 o 
  -4   6   1       16.13       18.70      2.56 o 
  -3   6   1      269.93      258.60      5.39 o 
  -2   6   1      486.30      462.73     10.37 o 
  -1   6   1       11.81       11.91      2.53 o 
   0   6   1        1.51        0.92      2.09 o 
   1   6   1      634.16      619.30     14.29 o 
   2   6   1      160.13      156.66      7.85 o 
  -3   7   1        0.16        0.63      1.37 o 
  -2   7   1       40.79       46.48      4.20 o 
  -1   7   1       85.44       81.64      5.65 o 
  -2  -7   2       23.93       26.39      2.41 o 
  -1  -7   2        0.82        1.76      1.40 o 
   0  -7   2      123.35      121.05      6.28 o 
   1  -7   2      135.36      139.88     11.34 o 
   2  -7   2        4.06        2.09      1.35 o 
   3  -7   2       16.42       13.56      2.38 o 
   4  -7   2      356.20      323.14      9.55 o 
  -3  -6   2        4.47        5.33      1.66 o 
  -2  -6   2      725.34      715.61     12.64 o 
  -1  -6   2      223.53      220.88      8.91 o 
   0  -6   2      106.98      109.64      3.69 o 
   1  -6   2       10.70       12.13      1.62 o 
   2  -6   2      269.61      275.14      7.61 o 
   3  -6   2        0.34        0.75      0.71 o 
   4  -6   2        0.92        0.74      0.90 o 
   5  -6   2      412.07      417.52     17.45 o 
  -4  -5   2        0.41        1.49      1.45 o 
  -3  -5   2        5.01        6.13      1.55 o 
  -2  -5   2      288.41      307.92      5.96 o 
  -1  -5   2      491.55      490.05     14.66 o 
   0  -5   2       37.38       40.25      1.28 o 
   1  -5   2      116.65      118.29      3.32 o 
   2  -5   2      609.16      616.56      6.62 o 
   3  -5   2      172.90      177.93      3.25 o 
   4  -5   2        0.28        0.89      0.87 o 
   5  -5   2      202.98      211.74      6.93 o 
   6  -5   2      700.25      702.78     13.47 o 
  -5  -4   2        1.18        2.32      3.00 o 
  -4  -4   2      689.80      682.40     14.94 o 
  -3  -4   2      257.81      252.30      8.85 o 
  -2  -4   2      112.70      118.62      4.03 o 
  -1  -4   2      357.94      358.45      5.58 o 
   0  -4   2     3706.92     3683.82     78.29 o 
   1  -4   2      896.87      970.56     27.08 o 
   2  -4   2       14.14       18.45      1.17 o 
   3  -4   2      644.01      621.09      6.73 o 
   4  -4   2      352.52      344.68      5.34 o 
   5  -4   2       16.98       17.88      2.30 o 
   6  -4   2       32.06       29.01      3.13 o 
  -6  -3   2      156.92      156.35      7.34 o 
  -5  -3   2      200.34      189.37      7.38 o 
  -4  -3   2      691.86      693.84      8.58 o 
  -3  -3   2      680.02      660.65      7.85 o 
  -2  -3   2       12.72       12.83      1.45 o 
  -1  -3   2      119.85      138.66      2.49 o 
   0  -3   2     1448.90     1402.69     17.00 o 
   1  -3   2      558.39      570.93     14.03 o 
   2  -3   2       40.54       44.67      0.99 o 
   3  -3   2      250.36      265.92      5.64 o 
   4  -3   2      497.20      503.87      7.50 o 
   5  -3   2        8.98        7.35      2.06 o 
   6  -3   2       38.67       37.92      3.41 o 
  -6  -2   2      686.46      682.51     13.15 o 
  -5  -2   2      500.61      486.08     10.12 o 
  -4  -2   2       30.26       33.38      2.97 o 
  -3  -2   2      260.77      278.28      6.31 o 
  -2  -2   2     2767.22     2673.71     51.19 o 
  -1  -2   2        2.35        1.62      0.35 o 
   0  -2   2     2161.59     2228.34      6.93 o 
   1  -2   2      674.27      713.11     17.17 o 
   2  -2   2     1999.05     2028.25     23.92 o 
   3  -2   2        4.89        8.01      0.59 o 
   4  -2   2       51.02       54.60      3.34 o 
   5  -2   2      585.66      572.52     10.91 o 
   6  -2   2       31.11       28.36      3.15 o 
  -7  -1   2        3.22        5.13      2.37 o 
  -6  -1   2       21.91       21.58      2.79 o 
  -5  -1   2       96.01       88.42      4.15 o 
  -4  -1   2       24.58       24.97      2.18 o 
  -3  -1   2      239.55      282.14      5.41 o 
  -2  -1   2     1813.67     2026.08     43.35 o 
  -1  -1   2      433.77      470.46      2.83 o 
   0  -1   2       27.43       31.65      0.67 o 
   1  -1   2      193.90      190.46      2.63 o 
   2  -1   2      615.60      626.80     11.63 o 
   3  -1   2      101.02       93.59      1.20 o 
   4  -1   2        0.22        1.40      0.44 o 
   5  -1   2      121.46      116.80      5.16 o 
   6  -1   2      171.76      166.53      6.73 o 
  -7   0   2      204.00      211.85      7.02 o 
  -6   0   2      150.60      148.39      5.27 o 
  -5   0   2       18.26       18.14      1.94 o 
  -4   0   2     1385.74     1330.09     11.79 o 
  -3   0   2       79.74       72.16      2.49 o 
  -2   0   2      459.74      512.56     29.91 o 
  -1   0   2     1823.17     1812.73      6.47 o 
   0   0   2     2938.38     2768.22     54.76 o 
   1   0   2      563.32      610.07     11.47 o 
   2   0   2      187.40      238.87      1.61 o 
   3   0   2      742.76      720.62     11.37 o 
   4   0   2      116.17      128.86      3.00 o 
   5   0   2       47.42       45.91      1.98 o 
   6   0   2      143.40      140.92      6.33 o 
  -7   1   2      199.38      205.14      6.65 o 
  -6   1   2       81.77       82.26      3.77 o 
  -5   1   2        9.29        9.43      1.43 o 
  -4   1   2      112.11       93.99      3.23 o 
  -3   1   2       74.51       48.77      2.10 o 
  -2   1   2       12.56       14.92      0.79 o 
  -1   1   2       44.79       39.68      1.02 o 
   0   1   2      635.56      633.27      4.08 o 
   1   1   2      354.16      372.93     13.84 o 
   2   1   2       37.04       33.05      1.31 o 
   3   1   2      206.80      191.83      1.91 o 
   4   1   2      522.32      516.20     26.57 o 
   5   1   2      161.77      150.26      3.92 o 
   6   1   2       24.94       21.36      3.12 o 
  -7   2   2        7.39        7.72      1.63 o 
  -6   2   2      648.54      655.57     10.08 o 
  -5   2   2       52.56       52.16      2.75 o 
  -4   2   2      148.63      151.96      4.26 o 
  -3   2   2      622.50      586.71      7.95 o 
  -2   2   2     1846.69     1770.41     28.50 o 
  -1   2   2       10.88        9.75      0.61 o 
   0   2   2      105.80      107.95      2.47 o 
   1   2   2     2288.05     2126.56     19.28 o 
   2   2   2      637.09      665.72      6.32 o 
   3   2   2        3.12        2.97      0.99 o 
   4   2   2      334.80      327.52     11.14 o 
   5   2   2      628.53      615.18     33.03 o 
  -7   3   2        1.22        0.67      1.47 o 
  -6   3   2      161.87      159.92      5.25 o 
  -5   3   2      479.51      505.54      9.07 o 
  -4   3   2      160.81      146.24      4.46 o 
  -3   3   2      142.28      148.59      3.81 o 
  -2   3   2     1083.43     1044.25      7.54 o 
  -1   3   2     1182.97     1263.56     61.26 o 
   0   3   2      136.95      148.99     17.85 o 
   1   3   2      159.57      166.38      4.39 o 
   2   3   2      525.10      529.96      5.78 o 
   3   3   2      141.55      141.09      3.62 o 
   4   3   2        0.17       -0.26      1.18 o 
   5   3   2       61.60       63.78      5.38 o 
  -6   4   2        0.76        1.49      1.38 o 
  -5   4   2      338.84      338.75      6.89 o 
  -4   4   2      810.60      795.16     18.70 o 
  -3   4   2        2.42        1.65      0.81 o 
  -2   4   2        0.34        1.12      0.44 o 
  -1   4   2      769.02      709.62     10.29 o 
   0   4   2      377.35      352.09      8.06 o 
   1   4   2        2.12        1.79      1.25 o 
   2   4   2      201.21      196.05      7.17 o 
   3   4   2      424.93      423.69     11.28 o 
   4   4   2        1.65        0.28      2.63 o 
  -6   5   2       24.65       26.91      2.72 o 
  -5   5   2        6.39        6.45      1.91 o 
  -4   5   2      310.43      318.73      5.34 o 
  -3   5   2      267.81      267.02      5.00 o 
  -2   5   2       16.73       18.19      2.26 o 
  -1   5   2        1.41        2.01      1.93 o 
   0   5   2      454.83      451.71     10.48 o 
   1   5   2      259.86      259.82      8.57 o 
   2   5   2        6.31        3.03      2.23 o 
   3   5   2       62.45       69.16      5.57 o 
  -4   6   2        6.82        6.44      1.78 o 
  -3   6   2      391.19      400.54      6.87 o 
  -2   6   2      203.36      206.07      7.33 o 
  -1   6   2       22.80       19.82      3.06 o 
   0   6   2        8.54        7.01      2.53 o 
   1   6   2      173.07      172.82      7.98 o 
  -2  -7   3       23.00       21.26      2.56 o 
  -1  -7   3       19.86       15.87      1.96 o 
   0  -7   3      218.66      213.94      5.38 o 
   1  -7   3      230.10      225.81      5.42 o 
   2  -7   3       27.51       24.00      3.07 o 
   3  -7   3       32.64       32.80      3.27 o 
   4  -7   3      153.78      166.19      6.86 o 
  -3  -6   3      132.16      136.33      4.65 o 
  -2  -6   3      483.69      497.92      8.26 o 
  -1  -6   3        2.13        2.17      1.39 o 
   0  -6   3       36.53       37.75      3.89 o 
   1  -6   3     1681.46     1667.11     10.81 o 
   2  -6   3      811.28      833.08      7.76 o 
   3  -6   3       42.59       39.34      3.83 o 
   4  -6   3       10.94       12.16      1.81 o 
   5  -6   3      447.90      447.20      7.25 o 
  -5  -5   3      547.21      549.93     14.01 o 
  -4  -5   3      319.17      316.36      6.97 o 
  -3  -5   3       50.87       49.74      3.00 o 
  -2  -5   3      218.84      222.67     12.69 o 
  -1  -5   3      296.36      301.03      5.67 o 
   0  -5   3       78.86       83.60      2.06 o 
   1  -5   3      116.47      114.08      2.41 o 
   2  -5   3      438.58      444.96      5.25 o 
   3  -5   3      222.89      219.17      4.48 o 
   4  -5   3        7.89        9.02      1.21 o 
   5  -5   3       36.33       35.01      2.17 o 
  -5  -4   3      196.65      177.43      8.05 o 
  -4  -4   3      796.59      778.41     14.65 o 
  -3  -4   3       54.71       58.61      2.91 o 
  -2  -4   3        4.43        2.95      1.28 o 
  -1  -4   3      744.12      722.57      9.12 o 
   0  -4   3      308.38      288.16      3.46 o 
   1  -4   3      371.19      374.90      6.66 o 
   2  -4   3       44.13       38.47      2.32 o 
   3  -4   3     1484.99     1487.59     13.05 o 
   4  -4   3      193.81      191.01      4.22 o 
   5  -4   3       55.63       49.60      3.70 o 
   6  -4   3       90.10      101.69      5.69 o 
  -6  -3   3       23.72       23.78      3.94 o 
  -5  -3   3       49.78       54.80      4.34 o 
  -4  -3   3      104.43       99.34      4.99 o 
  -3  -3   3      630.71      613.79     10.43 o 
  -2  -3   3      207.35      229.58      6.10 o 
  -1  -3   3      139.48      152.05      9.35 o 
   0  -3   3      469.32      445.85      3.99 o 
   1  -3   3      207.68      201.22      6.32 o 
   2  -3   3        1.49        2.11      0.37 o 
   3  -3   3       87.74       86.41      1.48 o 
   4  -3   3      307.77      300.77      7.78 o 
   5  -3   3       27.19       28.18      3.09 o 
   6  -3   3        1.03        0.43      1.78 o 
  -6  -2   3      344.11      380.82      9.90 o 
  -5  -2   3        6.11        5.58      2.32 o 
  -4  -2   3       60.68       57.14      3.37 o 
  -3  -2   3      586.21      574.78      8.69 o 
  -2  -2   3     1245.61     1246.87     11.30 o 
  -1  -2   3       48.58       59.80      1.52 o 
   0  -2   3        4.78        5.73      0.48 o 
   1  -2   3     1523.11     1459.05      8.28 o 
   2  -2   3       78.88       70.62      2.16 o 
   3  -2   3      386.19      409.55      3.27 o 
   4  -2   3       87.34       82.61      4.25 o 
   5  -2   3      514.90      513.94     11.03 o 
   6  -2   3        3.29        2.75      1.75 o 
  -7  -1   3        2.31        3.50      2.40 o 
  -6  -1   3      143.26      139.65      5.61 o 
  -5  -1   3      411.81      404.57      8.17 o 
  -4  -1   3        0.90        1.53      1.39 o 
  -3  -1   3       40.85       52.22      2.42 o 
  -2  -1   3      294.08      260.31      4.43 o 
  -1  -1   3      157.48      167.32      4.48 o 
   0  -1   3        7.95       12.97      0.46 o 
   1  -1   3      295.85      282.77      3.32 o 
   2  -1   3      693.13      701.63      4.03 o 
   3  -1   3      133.16      147.88      1.88 o 
   4  -1   3       24.16       27.45      1.32 o 
   5  -1   3      364.71      345.45      9.13 o 
   6  -1   3      326.07      318.07      9.72 o 
  -7   0   3       23.34       22.13      2.80 o 
  -6   0   3       40.03       42.15      3.16 o 
  -5   0   3      260.76      271.94      6.27 o 
  -4   0   3      822.44      761.14      9.21 o 
  -3   0   3        9.59       13.85      1.36 o 
  -2   0   3        4.82        4.55      0.81 o 
  -1   0   3     3041.69     2830.49     30.50 o 
   0   0   3     2215.00     2185.44     39.77 o 
   1   0   3       25.52       24.87      0.91 o 
   2   0   3      422.66      451.71      4.65 o 
   3   0   3     1555.88     1637.05     11.19 o 
   4   0   3      134.62      128.30      3.27 o 
   5   0   3        3.02        1.30      1.63 o 
   6   0   3      263.27      244.32      8.62 o 
  -7   1   3      266.56      277.19      7.63 o 
  -6   1   3       43.12       42.21      2.88 o 
  -5   1   3       44.16       41.93      2.64 o 
  -4   1   3      796.24      763.47      9.38 o 
  -3   1   3      813.81      809.90      8.93 o 
  -2   1   3      172.44      185.16     11.68 o 
  -1   1   3     1397.64     1483.33     38.86 o 
   0   1   3     1826.23     1801.12     39.04 o 
   1   1   3      231.04      227.27      3.27 o 
   2   1   3       44.37       48.67      1.42 o 
   3   1   3      348.46      346.50     21.21 o 
   4   1   3      287.38      288.32     10.45 o 
   5   1   3        0.32        1.18      1.91 o 
  -7   2   3      217.74      214.42      6.65 o 
  -6   2   3      858.89      876.80     12.26 o 
  -5   2   3       55.15       52.27      2.93 o 
  -4   2   3        1.15        1.69      1.07 o 
  -3   2   3     1055.33     1045.76     10.90 o 
  -2   2   3      951.52      938.18      6.60 o 
  -1   2   3       73.85       76.54      2.23 o 
   0   2   3       70.03       71.99      3.01 o 
   1   2   3     1787.70     1718.80      9.59 o 
   2   2   3      265.10      258.24      4.23 o 
   3   2   3       20.64       20.75      1.63 o 
   4   2   3      110.40      122.72      6.32 o 
   5   2   3      221.36      251.61     15.18 o 
  -7   3   3        4.17        2.65      1.65 o 
  -6   3   3      229.89      231.46      6.59 o 
  -5   3   3      290.33      293.15      8.97 o 
  -4   3   3       33.79       34.40      1.33 o 
  -3   3   3      170.53      168.99      4.39 o 
  -2   3   3      363.85      371.02     10.37 o 
  -1   3   3        5.11        3.61      0.60 o 
   0   3   3       13.77       14.47      0.64 o 
   1   3   3      544.11      567.40     20.99 o 
   2   3   3      497.27      491.41      7.47 o 
   3   3   3       13.68       14.71      1.52 o 
   4   3   3        9.11        7.65      1.51 o 
  -6   4   3       59.38       60.26      3.80 o 
  -5   4   3      414.38      429.89     13.63 o 
  -4   4   3      740.88      735.33      8.91 o 
  -3   4   3        0.33        0.25      0.83 o 
  -2   4   3        8.01        6.15      1.04 o 
  -1   4   3      766.75      725.82     11.17 o 
   0   4   3       88.14       86.47      4.34 o 
   1   4   3      183.54      180.94      6.59 o 
   2   4   3       43.02       37.63      3.72 o 
   3   4   3      403.47      391.23     11.18 o 
  -5   5   3        3.52        2.68      1.52 o 
  -4   5   3      133.01      139.58      3.83 o 
  -3   5   3       60.41       58.06      2.57 o 
  -2   5   3       20.57       20.76      1.69 o 
  -1   5   3      153.62      144.12      5.84 o 
   0   5   3       57.17       54.41      4.30 o 
   1   5   3       48.82       47.81      4.27 o 
   2   5   3        2.98        2.81      2.41 o 
  -4   6   3       81.08       82.75      3.33 o 
  -3   6   3      306.79      323.86      6.41 o 
  -2   6   3      148.33      151.34      4.48 o 
  -1   6   3       22.31       22.10      3.41 o 
   0   6   3      110.27      109.54      6.28 o 
  -2  -7   4        0.59        1.07      1.61 o 
  -1  -7   4       10.26        8.65      1.93 o 
   0  -7   4      402.29      409.68      7.48 o 
   1  -7   4      130.51      126.72      4.09 o 
   2  -7   4        1.10        0.50      1.82 o 
   3  -7   4      131.18      125.46      4.16 o 
  -4  -6   4        0.17        1.50      2.29 o 
  -3  -6   4      209.93      219.47      8.30 o 
  -2  -6   4      501.37      513.74     13.46 o 
  -1  -6   4        1.28        1.90      1.33 o 
   0  -6   4       18.85       18.07      1.82 o 
   1  -6   4      208.04      221.01      4.46 o 
   2  -6   4      113.02      112.01      5.40 o 
   3  -6   4        0.13        0.60      0.79 o 
   4  -6   4      192.80      184.74      5.60 o 
  -5  -5   4       72.53       78.60      6.32 o 
  -4  -5   4       29.51       26.75      4.31 o 
  -3  -5   4       28.26       27.47      4.17 o 
  -2  -5   4      786.40      740.56     13.39 o 
  -1  -5   4      263.11      255.96      7.89 o 
   0  -5   4        9.49       11.16      1.19 o 
   1  -5   4      113.63      108.73      3.59 o 
   2  -5   4      405.61      404.27     16.86 o 
   3  -5   4       10.88       11.64      1.07 o 
   4  -5   4        4.74        5.00      1.09 o 
   5  -5   4      147.33      148.43      6.19 o 
  -5  -4   4       49.65       47.60      4.83 o 
  -4  -4   4      433.03      409.02     10.47 o 
  -3  -4   4        3.36        4.63      2.60 o 
  -2  -4   4        8.30       10.22      2.88 o 
  -1  -4   4      722.28      732.40     11.26 o 
   0  -4   4      472.52      474.72      5.84 o 
   1  -4   4       98.52       88.60      8.36 o 
   2  -4   4       16.97       16.44      1.32 o 
   3  -4   4      364.30      358.09      4.77 o 
   4  -4   4        0.73        1.03      0.88 o 
   5  -4   4       29.94       29.27      3.23 o 
  -6  -3   4        0.70        2.00      2.65 o 
  -5  -3   4       17.79       16.31      2.84 o 
  -4  -3   4      372.49      373.87      8.98 o 
  -3  -3   4       42.57       37.63      3.18 o 
  -2  -3   4      126.90      144.24      4.73 o 
  -1  -3   4      104.41      106.18      4.18 o 
   0  -3   4      532.26      528.83     10.13 o 
   1  -3   4       41.30       45.90      1.21 o 
   2  -3   4        4.84        6.25      0.39 o 
   3  -3   4      337.24      344.68      5.93 o 
   4  -3   4      361.23      355.64      8.96 o 
   5  -3   4       31.21       28.03      3.15 o 
  -6  -2   4      397.67      418.57     10.18 o 
  -5  -2   4        4.93        6.45      2.35 o 
  -4  -2   4       37.49       35.79      2.94 o 
  -3  -2   4      644.12      595.79      8.62 o 
  -2  -2   4      946.69      918.75      9.57 o 
  -1  -2   4       10.96       11.49      0.93 o 
   0  -2   4      352.25      360.82      7.00 o 
   1  -2   4     2463.20     2375.01      5.62 o 
   2  -2   4      251.00      251.16      3.33 o 
   3  -2   4        1.78        1.39      0.48 o 
   4  -2   4      558.78      550.63     11.08 o 
   5  -2   4      625.34      618.10     12.89 o 
  -7  -1   4        3.49        2.19      2.19 o 
  -6  -1   4      332.15      318.14      8.17 o 
  -5  -1   4      312.06      316.30      7.58 o 
  -4  -1   4       39.91       38.75      2.54 o 
  -3  -1   4      465.70      466.85      7.03 o 
  -2  -1   4     1396.98     1292.94     10.17 o 
  -1  -1   4      787.59      775.24      6.90 o 
   0  -1   4      513.02      539.92     18.11 o 
   1  -1   4      742.33      720.96      4.04 o 
   2  -1   4      540.14      546.47      3.63 o 
   3  -1   4       54.87       59.63      1.37 o 
   4  -1   4       31.42       34.26      1.70 o 
   5  -1   4      168.94      168.38      6.96 o 
  -7   0   4       61.91       59.94      4.22 o 
  -6   0   4        7.82        6.49      1.64 o 
  -5   0   4      788.43      732.00     10.51 o 
  -4   0   4      969.54      906.71     10.56 o 
  -3   0   4       12.42        6.99      1.15 o 
  -2   0   4       60.54       57.65      1.50 o 
  -1   0   4     2128.12     2065.82     12.64 o 
   0   0   4      238.73      245.88      5.23 o 
   1   0   4       35.33       35.51      1.45 o 
   2   0   4      871.42      879.41      4.23 o 
   3   0   4      964.38     1008.87      6.28 o 
   4   0   4       23.46       23.14      1.72 o 
   5   0   4       15.73       13.57      2.57 o 
  -7   1   4      209.37      199.79      6.66 o 
  -6   1   4        6.03        5.93      1.42 o 
  -5   1   4       75.52       71.59      3.51 o 
  -4   1   4      690.66      662.37      9.17 o 
  -3   1   4      406.53      378.94      6.57 o 
  -2   1   4        8.77        7.49      1.12 o 
  -1   1   4       44.13       39.95      3.59 o 
   0   1   4      378.18      348.45      4.85 o 
   1   1   4      275.74      272.05      4.44 o 
   2   1   4      171.85      171.93      8.39 o 
   3   1   4      293.37      293.23      9.89 o 
   4   1   4      151.48      166.89      5.39 o 
   5   1   4        4.54        4.41      2.01 o 
  -7   2   4      112.47      127.24      5.39 o 
  -6   2   4      195.07      201.15      6.27 o 
  -5   2   4        8.82        9.62      1.70 o 
  -4   2   4      108.14      112.23      4.12 o 
  -3   2   4     1545.96     1487.57     13.58 o 
  -2   2   4      247.50      244.06      5.33 o 
  -1   2   4      108.21      107.21      2.33 o 
   0   2   4      269.20      267.65      3.83 o 
   1   2   4      518.46      506.91      5.78 o 
   2   2   4       81.42       84.50      2.70 o 
   3   2   4       11.74       10.50      1.70 o 
   4   2   4      517.07      494.51     41.17 o 
  -6   3   4      193.58      202.50      6.43 o 
  -5   3   4       91.66       90.35      2.74 o 
  -4   3   4       19.77       17.99      1.38 o 
  -3   3   4       40.05       41.85      2.28 o 
  -2   3   4      558.45      564.70     13.58 o 
  -1   3   4      149.77      154.24     10.87 o 
   0   3   4        9.16        9.40      0.89 o 
   1   3   4        1.51        0.76      0.74 o 
   2   3   4       37.75       38.17      2.23 o 
   3   3   4        9.13       10.10      2.46 o 
  -6   4   4        1.55        3.78      1.60 o 
  -5   4   4      151.16      159.91      3.89 o 
  -4   4   4        0.97        3.58      1.84 o 
  -3   4   4      148.04      145.24      8.72 o 
  -2   4   4      166.74      171.93      5.00 o 
  -1   4   4      694.30      698.11     11.72 o 
   0   4   4       12.36       10.02      2.20 o 
   1   4   4        1.99        2.63      2.04 o 
   2   4   4      443.86      440.39     11.35 o 
  -5   5   4       32.57       35.63      1.85 o 
  -4   5   4      301.29      312.70      9.05 o 
  -3   5   4       58.79       61.50      2.73 o 
  -2   5   4        1.83        1.36      1.00 o 
  -1   5   4      163.34      155.54      6.37 o 
   0   5   4      500.83      486.10     11.65 o 
   1   5   4      164.92      163.90      7.51 o 
  -2  -7   5       16.03       15.44      3.08 o 
  -1  -7   5      168.57      161.96      7.35 o 
   0  -7   5      238.84      221.23      8.26 o 
   1  -7   5        6.16        7.28      2.26 o 
   2  -7   5        0.12        0.03      1.93 o 
   3  -7   5      126.18      121.57      5.83 o 
  -4  -6   5       17.75       13.27      4.07 o 
  -3  -6   5      332.21      334.05     10.40 o 
  -2  -6   5      237.32      241.88      8.74 o 
  -1  -6   5       46.60       44.83      4.10 o 
   0  -6   5       33.72       35.30      2.07 o 
   1  -6   5      560.10      581.94     22.74 o 
   2  -6   5        3.78       11.23      3.21 o 
   3  -6   5      122.90      106.25      3.47 o 
   4  -6   5       79.87       87.33      4.03 o 
  -5  -5   5      107.06      109.84      7.06 o 
  -4  -5   5        0.17        2.95      3.10 o 
  -3  -5   5       15.66       12.10      3.65 o 
  -2  -5   5      145.74      153.77      6.64 o 
  -1  -5   5        3.81        3.86      1.79 o 
   0  -5   5        5.69        8.07      2.67 o 
   1  -5   5      187.12      183.40     11.76 o 
   2  -5   5      261.39      248.68     12.74 o 
   3  -5   5        3.84        3.22      0.84 o 
   4  -5   5       19.20       15.59      1.46 o 
  -5  -4   5      257.00      257.84      9.03 o 
  -4  -4   5      273.63      280.80      8.70 o 
  -3  -4   5       45.39       45.86      4.12 o 
  -2  -4   5       24.25       22.21      3.01 o 
  -1  -4   5     1107.42     1078.81      9.14 o 
   0  -4   5      332.92      334.54      6.52 o 
   1  -4   5        0.16        4.82      2.20 o 
   2  -4   5      463.33      451.43      5.55 o 
   3  -4   5      687.65      669.29     10.27 o 
   4  -4   5        9.29        9.88      2.27 o 
   5  -4   5       30.74       26.97      3.08 o 
  -6  -3   5        2.85        6.30      2.82 o 
  -5  -3   5       83.42       83.10      4.83 o 
  -4  -3   5      579.10      579.68     10.85 o 
  -3  -3   5      239.71      245.03      6.60 o 
  -2  -3   5       35.58       43.10      2.80 o 
  -1  -3   5      879.14      878.21      7.53 o 
   0  -3   5     1448.51     1451.84      9.20 o 
   1  -3   5      108.22      100.70      2.89 o 
   2  -3   5       33.29       35.09      1.26 o 
   3  -3   5      431.16      432.17     14.31 o 
   4  -3   5      204.03      190.17      7.06 o 
   5  -3   5        3.72        3.97      1.94 o 
  -6  -2   5      570.93      549.66     11.57 o 
  -5  -2   5       17.49       13.98      2.49 o 
  -4  -2   5       60.45       60.16      3.50 o 
  -3  -2   5     1123.13     1118.63     12.40 o 
  -2  -2   5      382.93      400.99      6.73 o 
  -1  -2   5       32.78       33.47      1.49 o 
   0  -2   5      256.90      260.28      3.39 o 
   1  -2   5     1233.24     1148.17      8.87 o 
   2  -2   5      106.34      108.45      2.66 o 
   3  -2   5       25.57       34.50     13.32 o 
   4  -2   5      354.90      350.39      9.32 o 
   5  -2   5       68.12       75.23      4.86 o 
  -7  -1   5       30.37       22.35      3.13 o 
  -6  -1   5      363.80      369.82      9.37 o 
  -5  -1   5      136.37      128.65      4.96 o 
  -4  -1   5       12.14       11.26      1.75 o 
  -3  -1   5      579.53      572.71      8.07 o 
  -2  -1   5      935.85      867.28      8.80 o 
  -1  -1   5       22.47       24.45      1.16 o 
   0  -1   5        8.79       12.61      0.79 o 
   1  -1   5      920.25      880.35      6.44 o 
   2  -1   5      698.13      708.14      4.87 o 
   3  -1   5       12.18       11.57      1.19 o 
   4  -1   5       36.14       36.03      3.26 o 
   5  -1   5      269.53      260.08      8.70 o 
  -7   0   5        6.03        4.57      1.95 o 
  -6   0   5       26.82       21.55      2.37 o 
  -5   0   5      487.94      491.13      8.93 o 
  -4   0   5      547.29      492.72      8.22 o 
  -3   0   5       10.79        9.34      1.38 o 
  -2   0   5      273.07      249.29      4.84 o 
  -1   0   5     1130.41     1091.04      9.52 o 
   0   0   5       39.35       44.30      1.45 o 
   1   0   5       89.58       84.29      2.39 o 
   2   0   5      142.62      145.52      3.97 o 
   3   0   5      173.82      170.50     12.28 o 
   4   0   5        0.41        0.24      1.11 o 
  -7   1   5       70.67       82.49      4.58 o 
  -6   1   5        9.13        6.09      1.66 o 
  -5   1   5       89.89       81.92      3.98 o 
  -4   1   5      294.88      279.90      6.36 o 
  -3   1   5        1.18        1.23      1.02 o 
  -2   1   5        5.26        7.92      1.27 o 
  -1   1   5      826.21      857.72     10.26 o 
   0   1   5      274.76      288.04      2.72 o 
   1   1   5      176.53      167.78      1.75 o 
   2   1   5       31.27       31.23      1.84 o 
   3   1   5      263.65      253.77     13.29 o 
   4   1   5       99.74       98.78      8.14 o 
  -6   2   5      283.31      292.26      7.88 o 
  -5   2   5      105.78      103.14      4.38 o 
  -4   2   5       49.63       51.23      3.05 o 
  -3   2   5      276.39      264.13      6.23 o 
  -2   2   5       59.30       61.35      1.99 o 
  -1   2   5        5.26        6.21      0.75 o 
   0   2   5      410.11      434.66     11.31 o 
   1   2   5      616.59      633.17     25.33 o 
   2   2   5       13.82       13.69      1.45 o 
   3   2   5        9.30       12.07      2.77 o 
  -6   3   5      317.78      343.08      8.70 o 
  -5   3   5       26.34       31.28      1.86 o 
  -4   3   5        2.14        1.79      1.23 o 
  -3   3   5      327.21      331.39      5.11 o 
  -2   3   5      259.50      271.61     12.05 o 
  -1   3   5        0.36        0.65      0.74 o 
   0   3   5      147.43      160.03     10.07 o 
   1   3   5      915.98      911.46     48.23 o 
   2   3   5      250.47      254.82      8.10 o 
  -5   4   5      815.61      834.31     15.53 o 
  -4   4   5      365.18      382.36     10.61 o 
  -3   4   5        0.38        0.22      0.94 o 
  -2   4   5      135.08      128.88      4.53 o 
  -1   4   5      342.66      347.89      5.66 o 
   0   4   5        3.38        2.33      1.90 o 
   1   4   5        6.71        5.62      2.24 o 
  -3   5   5       13.61       14.50      1.70 o 
  -2   5   5       36.66       40.93      2.42 o 
  -1   5   5      268.25      268.76     19.63 o 
  -2  -7   6       44.59       46.59      4.68 o 
  -1  -7   6       43.59       54.74      4.72 o 
   0  -7   6      137.31      135.60      6.56 o 
   1  -7   6        2.19        1.36      1.27 o 
   2  -7   6        0.72       -0.06      1.34 o 
  -3  -6   6      265.32      274.44      9.69 o 
  -2  -6   6       72.52       76.62      3.77 o 
  -1  -6   6       11.85       10.26      2.87 o 
   0  -6   6      229.68      223.96      5.10 o 
   1  -6   6      675.56      662.71     17.31 o 
   2  -6   6       20.29       19.06      1.80 o 
   3  -6   6        0.89        0.67      0.89 o 
  -4  -5   6        1.25        2.00      3.04 o 
  -3  -5   6      240.31      240.36      8.33 o 
  -2  -5   6      499.26      511.16     11.34 o 
  -1  -5   6       65.08       72.06      4.48 o 
   0  -5   6      156.72      147.55      4.04 o 
   1  -5   6      648.87      642.58     27.20 o 
   2  -5   6      199.03      198.47      4.73 o 
   3  -5   6        0.25        1.00      0.74 o 
   4  -5   6       58.91       58.33      4.49 o 
  -5  -4   6      593.90      541.98     12.45 o 
  -4  -4   6      296.60      304.91      8.85 o 
  -3  -4   6        5.19        4.90      2.34 o 
  -2  -4   6      148.70      134.50      5.33 o 
  -1  -4   6      838.96      817.34      8.33 o 
   0  -4   6       19.02       20.16      1.35 o 
   1  -4   6       13.59       15.78      1.57 o 
   2  -4   6      663.00      667.36      9.22 o 
   3  -4   6      572.73      551.12      7.37 o 
   4  -4   6        5.50        5.22      1.88 o 
  -6  -3   6        0.18        1.69      2.26 o 
  -5  -3   6      134.74      135.42      6.06 o 
  -4  -3   6      469.26      467.56      9.81 o 
  -3  -3   6       92.60       90.42      4.28 o 
  -2  -3   6       70.94       70.36      3.48 o 
  -1  -3   6      358.27      350.60      9.35 o 
   0  -3   6       75.24       67.04      2.20 o 
   1  -3   6        4.35        3.82      0.99 o 
   2  -3   6      303.68      308.31      3.42 o 
   3  -3   6      557.89      559.22     27.28 o 
   4  -3   6       50.57       45.61      3.91 o 
  -6  -2   6       71.32       82.20      4.80 o 
  -5  -2   6       66.85       59.27      3.87 o 
  -4  -2   6      150.86      152.87      5.46 o 
  -3  -2   6     1484.50     1550.93     15.05 o 
  -2  -2   6      201.07      208.82      5.05 o 
  -1  -2   6       45.76       48.28      4.48 o 
   0  -2   6      482.85      478.47      4.83 o 
   1  -2   6      520.36      509.43      6.35 o 
   2  -2   6      143.61      144.28      3.25 o 
   3  -2   6       24.83       26.95      2.98 o 
   4  -2   6      464.27      453.30     11.22 o 
  -6  -1   6      220.23      234.47      7.49 o 
  -5  -1   6       16.32       15.07      2.34 o 
  -4  -1   6        1.61        1.33      1.35 o 
  -3  -1   6      155.83      160.73      4.57 o 
  -2  -1   6      218.31      212.35      4.72 o 
  -1  -1   6       41.26       48.37      2.07 o 
   0  -1   6      141.33      145.87      2.62 o 
   1  -1   6      115.85      118.00      1.74 o 
   2  -1   6       25.30       25.81      2.42 o 
   3  -1   6       20.45       20.98      1.56 o 
   4  -1   6      132.05      127.07      6.21 o 
  -6   0   6       81.89       80.19      4.32 o 
  -5   0   6      497.22      474.76      9.15 o 
  -4   0   6       28.10       30.08      2.41 o 
  -3   0   6      461.88      431.52      7.51 o 
  -2   0   6      265.53      251.31      5.22 o 
  -1   0   6      945.06      908.16      7.28 o 
   0   0   6        0.51        0.18      0.56 o 
   1   0   6        6.59        5.53      0.60 o 
   2   0   6      891.15      873.03     21.27 o 
   3   0   6      200.80      205.76      4.56 o 
   4   0   6       57.23       59.18      4.45 o 
  -6   1   6        6.51        5.66      1.78 o 
  -5   1   6      179.67      179.31      5.91 o 
  -4   1   6      295.86      281.05      6.75 o 
  -3   1   6       35.79       35.10      2.41 o 
  -2   1   6       42.80       46.29      2.57 o 
  -1   1   6      330.27      334.65      4.64 o 
   0   1   6      239.09      234.83      5.09 o 
   1   1   6      191.29      194.72      4.20 o 
   2   1   6      402.64      401.92      6.31 o 
   3   1   6      224.12      218.50      5.94 o 
  -6   2   6       39.99       38.98      3.30 o 
  -5   2   6        2.31        2.08      1.46 o 
  -4   2   6      781.46      792.02     12.08 o 
  -3   2   6      987.76     1001.06     12.82 o 
  -2   2   6        1.59        0.25      1.32 o 
  -1   2   6        8.36        7.28      0.82 o 
   0   2   6      570.34      542.54     26.82 o 
   1   2   6      269.45      280.57      7.92 o 
   2   2   6       10.38        9.84      1.47 o 
  -5   3   6       37.00       43.99      2.94 o 
  -4   3   6       36.22       33.84      2.06 o 
  -3   3   6      314.04      312.70      7.80 o 
  -2   3   6      246.24      243.42     10.86 o 
  -1   3   6       20.54       18.70      1.38 o 
   0   3   6       67.50       58.83      4.03 o 
   1   3   6      181.29      182.22      6.85 o 
  -4   4   6        0.57        1.11      1.07 o 
  -3   4   6        4.95        5.06      1.31 o 
  -2   4   6      580.84      586.79     21.56 o 
  -1   4   6      340.04      348.57      9.51 o 
   0   4   6        2.88        3.46      1.87 o 
  -1  -7   7      306.41      310.05     10.41 o 
   0  -7   7      301.60      299.19     14.97 o 
   1  -7   7       24.13       19.80      1.94 o 
  -3  -6   7      410.94      422.92     11.97 o 
  -2  -6   7       24.59       24.12      3.74 o 
  -1  -6   7        4.17        5.30      2.78 o 
   0  -6   7      241.40      239.13      5.58 o 
   1  -6   7      224.03      213.42      8.92 o 
   2  -6   7        0.13        0.09      1.20 o 
  -4  -5   7        1.63        0.93      2.78 o 
  -3  -5   7      349.37      338.76      9.64 o 
  -2  -5   7      402.73      397.54      9.87 o 
  -1  -5   7        0.25       -0.06      1.16 o 
   0  -5   7        0.29        0.72      1.08 o 
   1  -5   7      287.74      290.93     15.27 o 
   2  -5   7      214.08      215.30     10.34 o 
   3  -5   7       23.06       21.63      1.94 o 
  -5  -4   7      189.57      202.40      8.05 o 
  -4  -4   7       57.18       61.04      4.57 o 
  -3  -4   7       19.71       27.50      3.11 o 
  -2  -4   7      530.06      513.31      9.73 o 
  -1  -4   7      476.72      467.24      6.62 o 
   0  -4   7        1.77        1.36      0.95 o 
   1  -4   7        3.21        3.44      1.27 o 
   2  -4   7      226.92      219.88      4.99 o 
   3  -4   7        2.15        1.83      1.11 o 
   4  -4   7       28.73       27.90      3.54 o 
  -5  -3   7      150.24      153.63      6.45 o 
  -4  -3   7      222.20      216.94      6.98 o 
  -3  -3   7       23.72       23.30      2.57 o 
  -2  -3   7        0.69        0.42      1.57 o 
  -1  -3   7      585.99      597.72     12.93 o 
   0  -3   7      261.32      272.97      6.58 o 
   1  -3   7       48.01       49.63      1.99 o 
   2  -3   7        9.09       10.53      2.70 o 
   3  -3   7       84.65       89.38      5.40 o 
   4  -3   7       17.57       18.57      3.24 o 
  -6  -2   7      118.04      114.11      5.56 o 
  -5  -2   7        4.34        3.25      2.10 o 
  -4  -2   7       17.00       17.24      2.26 o 
  -3  -2   7       49.64       47.03      2.99 o 
  -2  -2   7       30.68       26.71      2.12 o 
  -1  -2   7        6.55        7.69      1.63 o 
   0  -2   7      612.17      628.04     13.82 o 
   1  -2   7      249.48      263.61     11.57 o 
   2  -2   7        0.86        0.76      1.90 o 
   3  -2   7      159.74      159.38      6.91 o 
   4  -2   7      233.42      238.55      8.98 o 
  -6  -1   7      314.87      322.34      8.85 o 
  -5  -1   7        4.29        5.68      1.92 o 
  -4  -1   7        6.41        5.81      1.68 o 
  -3  -1   7      553.27      532.87      8.57 o 
  -2  -1   7      252.06      233.06      5.24 o 
  -1  -1   7       13.78       12.72      1.10 o 
   0  -1   7      127.08      125.01      7.52 o 
   1  -1   7      893.69      885.90      9.65 o 
   2  -1   7      305.77      313.36      5.45 o 
   3  -1   7        7.98        8.02      2.50 o 
  -6   0   7       51.20       52.74      3.76 o 
  -5   0   7      520.81      514.43      9.98 o 
  -4   0   7      246.22      242.21      6.39 o 
  -3   0   7      114.93      119.18      4.32 o 
  -2   0   7      498.27      497.99      7.81 o 
  -1   0   7      218.93      230.10      3.97 o 
   0   0   7        8.93        9.84      0.96 o 
   1   0   7       89.99       89.31      1.99 o 
   2   0   7      463.95      471.57      7.34 o 
   3   0   7       59.51       60.51      2.84 o 
  -6   1   7        3.25        3.68      1.65 o 
  -5   1   7      328.00      347.47      8.55 o 
  -4   1   7      307.66      313.85      7.53 o 
  -3   1   7        1.83        1.91      1.13 o 
  -2   1   7      128.92      123.67      4.29 o 
  -1   1   7      615.34      614.34      7.42 o 
   0   1   7       92.17       88.33      2.49 o 
   1   1   7        1.92        0.75      1.03 o 
   2   1   7      163.69      177.37      4.63 o 
  -5   2   7        5.78        4.57      1.59 o 
  -4   2   7      177.40      186.99      6.23 o 
  -3   2   7      344.03      350.99      6.88 o 
  -2   2   7       27.49       23.38      1.75 o 
  -1   2   7      133.01      117.98      5.10 o 
   0   2   7      528.41      544.14     23.53 o 
   1   2   7       69.57       71.91      2.95 o 
  -4   3   7       30.66       31.68      2.15 o 
  -3   3   7      310.20      316.94      5.95 o 
  -2   3   7       56.92       56.58      3.95 o 
  -1   3   7        3.42        2.50      1.88 o 
   0   3   7       66.89       56.32      4.20 o 
  -2  -6   8       57.03       57.21      4.78 o 
  -1  -6   8        7.32        6.67      1.98 o 
   0  -6   8      264.69      266.79      6.21 o 
   1  -6   8      120.21      116.28      9.43 o 
  -4  -5   8        3.83        4.06      2.98 o 
  -3  -5   8      177.24      181.25      7.36 o 
  -2  -5   8       17.60       19.23      3.13 o 
  -1  -5   8        8.83        8.64      1.62 o 
   0  -5   8      189.17      188.89      5.12 o 
   1  -5   8      245.86      248.67      5.82 o 
   2  -5   8       48.35       47.28      4.07 o 
  -4  -4   8        5.76        6.11      2.61 o 
  -3  -4   8      189.77      201.59      6.92 o 
  -2  -4   8       74.79       75.04      4.22 o 
  -1  -4   8      233.58      241.92      4.97 o 
   0  -4   8        0.99        1.32      1.02 o 
   1  -4   8       41.80       44.14      2.59 o 
   2  -4   8      478.46      484.77      9.14 o 
   3  -4   8       93.19       92.11      5.79 o 
  -5  -3   8      294.86      308.14      9.02 o 
  -4  -3   8      108.71      106.56      5.08 o 
  -3  -3   8        0.23       -0.02      1.92 o 
  -2  -3   8      153.43      164.01      5.24 o 
  -1  -3   8      360.82      370.95      7.12 o 
   0  -3   8       10.76       10.65      1.29 o 
   1  -3   8       25.83       29.47      3.88 o 
   2  -3   8      598.89      629.48     13.74 o 
   3  -3   8      324.47      337.96     10.60 o 
  -5  -2   8        4.12        2.49      2.35 o 
  -4  -2   8      642.05      655.11     11.43 o 
  -3  -2   8      903.00      911.15     12.22 o 
  -2  -2   8        3.72        3.25      1.27 o 
  -1  -2   8        3.55        5.20      0.98 o 
   0  -2   8      422.59      448.70     26.08 o 
   1  -2   8      112.35      111.26      5.73 o 
   2  -2   8        4.08        3.97      1.10 o 
   3  -2   8      152.56      167.13      7.58 o 
  -5  -1   8        0.98        0.94      1.57 o 
  -4  -1   8      130.65      132.42      5.03 o 
  -3  -1   8      474.38      451.83      8.34 o 
  -2  -1   8       82.92       83.09      3.39 o 
  -1  -1   8       16.23       12.81      1.21 o 
   0  -1   8      333.00      320.26      5.32 o 
   1  -1   8      245.27      258.08      7.69 o 
   2  -1   8        1.82        1.85      1.18 o 
  -5   0   8      299.51      309.55      8.11 o 
  -4   0   8       12.99       11.61      2.11 o 
  -3   0   8        9.89       10.64      1.86 o 
  -2   0   8      767.34      740.73     10.13 o 
  -1   0   8      347.60      325.68      8.65 o 
   0   0   8        1.22        0.84      0.67 o 
   1   0   8      143.66      156.83     10.84 o 
   2   0   8      300.59      304.46      6.15 o 
  -5   1   8      323.42      343.40      8.93 o 
  -4   1   8       70.46       77.02      4.09 o 
  -3   1   8        0.80        1.08      1.32 o 
  -2   1   8      146.91      144.60      4.93 o 
  -1   1   8      224.17      230.24      6.59 o 
   0   1   8        0.61        0.78      0.77 o 
   1   1   8        1.60        3.75      1.38 o 
  -4   2   8      214.36      208.14      6.86 o 
  -3   2   8       43.39       45.82      2.46 o 
  -2   2   8       57.92       48.41      2.44 o 
  -1   2   8       22.42       27.27      1.91 o 
   0   2   8      179.05      172.34      6.73 o 
  -3  -5   9      258.21      266.89      8.91 o 
  -2  -5   9       69.15       70.54      4.71 o 
  -1  -5   9        0.99        0.59      1.47 o 
   0  -5   9       84.50       85.82      4.66 o 
   1  -5   9      234.03      238.34      5.98 o 
  -4  -4   9       14.94       17.13      3.19 o 
  -3  -4   9      207.91      211.75      7.12 o 
  -2  -4   9      584.74      606.40     11.05 o 
  -1  -4   9       45.00       45.22      2.47 o 
   0  -4   9       28.80       27.83      2.32 o 
   1  -4   9      124.62      125.64      4.28 o 
  -4  -3   9      100.44      101.98      5.09 o 
  -3  -3   9        1.37        0.69      1.78 o 
  -2  -3   9      164.00      167.34      5.44 o 
  -1  -3   9      397.48      409.70      6.21 o 
   0  -3   9       39.50       36.93      3.55 o 
   1  -3   9        9.71        5.76      2.36 o 
   2  -3   9      182.57      207.52      8.75 o 
  -4  -2   9      256.66      271.25      7.74 o 
  -3  -2   9       86.26       89.13      4.28 o 
  -2  -2   9        3.45        3.42      1.39 o 
  -1  -2   9      295.31      292.38      7.33 o 
   0  -2   9      561.61      540.73     12.33 o 
   1  -2   9       26.74       30.54      3.55 o 
  -5  -1   9        4.20        3.27      1.75 o 
  -4  -1   9      112.03      117.56      4.96 o 
  -3  -1   9      333.16      335.48      7.55 o 
  -2  -1   9       18.76       15.03      1.78 o 
  -1  -1   9        0.22       -0.78      0.85 o 
   0  -1   9      164.29      157.08      6.71 o 
   1  -1   9       74.70       68.27      3.05 o 
  -4   0   9       19.59       24.13      2.58 o 
  -3   0   9       15.61       17.20      2.22 o 
  -2   0   9      189.95      214.39      5.90 o 
  -1   0   9        0.91        2.26      0.99 o 
   0   0   9       23.25       21.42      1.94 o 
  -3   1   9        3.88        5.04      1.57 o 
  -2   1   9      164.17      173.65      4.28 o 
  -1   1   9      163.76      166.31      4.06 o 
  -2  -4  10      312.88      314.45      8.29 o 
  -1  -4  10      107.19      114.45      6.40 o 
  -3  -3  10        1.23        0.00      1.94 o 
  -2  -3  10      232.52      233.70      6.66 o 
  -1  -3  10      148.72      151.41      7.21 o 
   0  -3  10        6.69       11.06      2.62 o 
  -3  -2  10        8.08        4.88      1.93 o 
  -2  -2  10       25.33       26.86      2.48 o 
  -1  -2  10       66.29       73.19      5.09 o 
  -3  -1  10      102.88       88.75      4.32 o 
  -2  -1  10        0.47        1.02      1.37 o 
  -1  -1  10       16.66       17.57      2.86 o 
                                                 
